# Supplementary material for: Mediation Effect of Musculoskeletal Pain on Burnout: Sex-Related Differences
Source: Int J Environ Res Public Health. 2022 Oct 8;19(19):12872. doi: 10.3390/ijerph191912872 (PMC9566025; doi:10.3390/ijerph191912872)
Supplement: Supplementary file 1 [file ijerph-19-12872-s001.zip]

Archive with 1 entries (1 files):
- ijerph-1886601-supplementary.pdf
